# Supplementary material for: Mitogenomes of Two Phallus Mushroom Species Reveal Gene Rearrangement, Intron Dynamics, and Basidiomycete Phylogeny
Source: Front Microbiol. 2020 Oct 23;11:573064. doi: 10.3389/fmicb.2020.573064 (PMC7644776; doi:10.3389/fmicb.2020.573064)
Supplement: Supplementary file 3 [file Data_Sheet_1.xls]

## Sheet: Title page
Frontiers in Microbiology
Mitogenomes of two Phallus mushroom species reveal gene rearrangement, intron dynamics, and Basidiomycete phylogeny
Cheng Chen1#,2, Jian Wang1#,2, Qiang Li3, Rongtao Fu1,2, Xin Jin4, Wenli Huang4, Daihua Lu1*,2
1. Institute of plant protection, Sichuan Academy of Agricultural Sciences, Chengdu, 610066, Sichuan, P.R. China
2. Key Laboratory of Integrated Pest Management on Crops in Southwest, Ministry of Agriculture, Chengdu, 610066, Sichuan, P.R. China
3. School of Food and Biological Engineering, Chengdu University, Chengdu, 610106, Sichuan, P.R. China
4. Biotechnology and Nuclear Technology Research Institute, Sichuan Academy of Agricultural Sciences, Chengdu 610061, Sichuan, P.R.China
*Corresponding author:
Daihua Lu
Phone: +86-028-84504096;
E-mail: daihualu@126.com
*Present address: Sichuan Academy of Agricultural Sciences, 20 # Jingjusi Rd, Chengdu, 610066, Sichuan, P.R. China.
#Cheng Chen and Jian Wang contributed equally to this work

## Sheet: TableS1
Table S1 Gene features and organization of the two Phallus mitogenomes
P. indusiatus										P. echinovolvatus
Start	Stop	Gene	Length	Strand	Intergenic nucleotides (bp)	Host gene of intron	Intron types	ORF types	Notes	Start	Stop	Gene	Length	Strand	Intergenic nucleotides (bp)	Host gene of intron	Intron types	ORF types	Notes
1	15394	cox1	15394	+	185					1	6020	cox1	6020	+	181
1	209	exon1	209	+						1	273	exon1	273	+
1855	1879	exon2	25	+						1554	1986	exon2	433	+
4801	4949	exon3	149	+						3653	3764	exon3	112	+
6213	6441	exon4	229	+						5234	6020	exon4	787	+
7607	7700	exon5	94	+						274	1553	intron1	1280	+		cox1	IA
9280	9391	exon6	112	+						274	1173	orf299	900	+	.			intronic ORFs	LAGLIDADG homing endonuclease
10867	11102	exon7	236	+						1987	3652	intron2	1666	+		cox1	ID
12374	12578	exon8	205	+						1989	2888	orf299	900	+				intronic ORFs	LAGLIDADG homing endonuclease
13908	13950	exon9	43	+						3765	5233	intron3	1469	+		cox1	IB
15092	15394	exon10	303	+						4656	5195	orf179	540	+				intronic ORFs	LAGLIDADG homing endonuclease
210	1854	intron1	1645	+		cox1	IB			6244	8957	nad4	2714	+	223
211	1335	orf374	1125	+				intronic ORFs	GIY-YIG endonuclease	6244	6869	exon1	626	+
1880	4800	intron2	2921	+		cox1	II			8129	8957	exon2	829	+
1880	4663	orf927	2784	+				intronic ORFs	reverse transcriptase	6870	8128	intron1	1259	+		nad4	IB
4950	6212	intron3	1263	+		cox1	IB			6871	7656	orf261	786	+				intronic ORFs	LAGLIDADG homing endonuclease
4951	6135	orf394	1185	+				intronic ORFs	LAGLIDADG homing endonuclease	9433	10677	orf414	1245	+	475			free-standing ORFs	hypothetical protein
6442	7606	intron4	1165	+		cox1	IB			10870	11682	cox3	813	+	192
6442	7476	orf344	1035	+				intronic ORFs	LAGLIDADG homing endonuclease	12458	12610	atp8	153	+	775
7701	9279	intron5	1579	+		cox1	ID			12693	12763	trnW(cca)	71	+	82
7703	8638	orf311	936	+				intronic ORFs	LAGLIDADG homing endonuclease	12818	12890	trnD(gtc)	73	+	54
9392	10866	intron6	1475	+		cox1	IB			13784	14050	nad4L	267	+	893
10288	10827	orf179	540	+				intronic ORFs	LAGLIDADG homing endonuclease	14050	17386	nad5	3337	+	-1
11103	12373	intron7	1271	+		cox1	IB			14050	14571	exon1	522	+
11561	12364	orf267	804	+				intronic ORFs	GIY-YIG endonuclease	15866	17386	exon2	1521	+
12579	13907	intron8	1329	+		cox1	IB			14572	15865	intron1	1294	+		nad5	IC
13951	15091	intron9	1141	+		cox1	IA			14572	15840	orf422	1269	+				intronic ORFs	LAGLIDADG homing endonuclease
13951	14781	orf276	831	+				intronic ORFs	GIY-YIG homing endonuclease	17692	17763	trnN(gtt)	72	+	305
15622	18341	nad4	2720	+	227					17783	17854	trnC(gca)	72	+	19
15622	16247	exon1	626	+						17878	17948	trnR(tct)	71	+	23
17513	18341	exon2	829	+						18101	21265	rnl	3165	+	152
16248	17512	intron1	1265	+		nad4	unkunwn			22043	24033	cox2	1991	+	777
16249	16596	orf115	348	+				intronic ORFs	LAGLIDADG endonuclease	22043	22733	exon1	691	+
16676	17038	orf120	363	+				intronic ORFs	LAGLIDADG endonuclease	23966	24033	exon2	68	+
18833	21043	cox3	2211	+	491					22734	23965	intron1	1232	+		cox2	IB1
18833	19584	exon1	752	+						23079	23432	orf117	354	+				intronic ORFs	hypothetical protein
20983	21043	exon2	61	+						24258	24328	trnA(tgc)	71	+	224
19585	20982	intron1	1398	+		cox3	IB			24364	24435	trnF(gaa)	72	+	35
20015	20869	orf284	855	+				intronic ORFs	LAGLIDADG endonuclease	24481	24564	trnY(gta)	84	+	45
22778	22930	atp8	153	+	1734					24597	24669	trnM(cat)	73	+	32
23014	23084	trnW(cca)	71	+	83					24764	24847	trnL(taa)	84	+	94
23139	23211	trnD(gtc)	73	+	54					24851	24921	trnG(tcc)	71	+	3
24124	24390	nad4L	267	+	912					24949	25019	trnM(cat)	71	+	27
24390	31730	nad5	7341	+	-1					25059	25129	trnE(ttc)	71	+	39
24390	24713	exon1	324	+						25307	25378	trnT(tgt)	72	+	177
26008	26100	exon2	93	+						25383	25453	trnI(gat)	71	+	4
27395	27977	exon3	583	+						25492	25564	trnK(ttt)	73	+	38
30688	31730	exon4	1043	+						25601	28867	nad2	3267	+	36
24714	26007	intron1	1294	+		nad5	IC			25601	26445	exon1	845	+
24714	25916	orf400	1203	+				intronic ORFs	LAGLIDADG endonuclease	27829	28867	exon2	1039	+
26101	27394	intron2	1294	+		nad5	IB			26446	27828	intron1	1383	+		nad2	IB
27978	30687	intron3	2710	+		nad5	IA			26929	27765	orf278	837	+				intronic ORFs	LAGLIDADG homing endonuclease
29233	30528	orf431	1296	+				intronic ORFs	GIY-YIG endonuclease	28870	29244	nad3	375	+	2
32026	32097	trnN(gtt)	72	+	295					29398	29477	trnS(gct)	80	+	153
32118	32189	trnC(gca)	72	+	20					29535	29608	trnQ(ttg)	74	+	57
32213	32283	trnR(tct)	71	+	23					29673	29746	trnH(gtg)	74	+	64
32414	44894	rnl	12481	+	130					31309	34941	nad1	3633	+	1562
32414	33087	exon1	674	+						31309	31717	exon1	409	+
34529	35101	exon2	573	+						34346	34941	exon2	596	+
36664	37470	exon3	807	+						31718	34345	intron1	2628	+		nad1	IB
38774	38798	exon4	25	+						32348	34003	orf551	1656	+				intronic ORFs	GIY-YIG endonuclease
40396	41040	exon5	645	+						35892	36602	nad6	711	+	950
42194	42246	exon6	53	+						36853	40687	cob	3835	+	250
43389	43474	exon7	86	+						36853	37245	exon1	393	+
44588	44894	exon8	307	+						38712	39138	exon2	427	+
33088	34528	intron1	1441	+		rnl	IA			40287	40687	exon3	401	+
33764	34147	orf127	384	+				intronic ORFs	LAGLIDADG endonuclease	37246	38711	intron1	1466	+		cob	ID
35102	36663	intron2	1562	+		rnl	IA			37246	38247	orf333	1002	+				intronic ORFs	GIY-YIG endonuclease
35494	36510	orf338	1017	+				intronic ORFs	LAGLIDADG homing endonuclease	39139	40286	intron2	1148	+		cob	IB
37471	38773	intron3	1303	+		rnl	IC			40739	41521	orf260	783	+	51			free-standing ORFs	quinate/shikimate dehydrogenase
37438	38712	orf424	1275	+				intronic ORFs	LAGLIDADG homing endonuclease	42115	43634	rns	1520	+	593
38799	40395	intron4	1597	+		rnl	IB			43919	43989	trnV(tac)	71	+	284
39209	40162	orf317	954	+				intronic ORFs	LAGLIDADG homing endonuclease	44018	44102	trnL(tag)	85	+	28
41041	42193	intron5	1153	+		rnl	IA			44153	44225	trnR(tcg)	73	+	50
41254	41967	orf237	714	+				intronic ORFs	LAGLIDADG homing endonuclease	44312	45085	atp6	774	+	86
42247	43388	intron6	1142	+		rnl	IB			46705	46792	trnS(tga)	88	+	1619
42373	42831	orf152	459	+				intronic ORFs	LAGLIDADG homing endonuclease	46802	46874	trnP(tgg)	73	+	9
43475	44587	intron7	1113	+		rnl	IA			47081	49627	rps3	2547	+	206
43571	44263	orf230	693	+				intronic ORFs	LAGLIDADG homing endonuclease	49696	49917	atp9	222	+	68
45385	52595	cox2	7211	+	490										10936
45385	45623	exon1	239	+
47185	47311	exon2	127	+
50140	50154	exon3	15	+
52218	52595	exon4	378	+
45624	47184	intron1	1561	+		cox2	IB
45850	46650	orf266	801	+				intronic ORFs	GIY-YIG endonuclease
47312	50139	intron2	2828	+		cox2	ID
47111	49402	orf763	2292	+				intronic ORFs	LAGLIDADG homing endonuclease
50155	52217	intron3	2063	+		cox2	IB
50363	50611	orf82	249	+				intronic ORFs	GIY-YIG endonuclease
50792	51862	orf356	1071	+				intronic ORFs	GIY-YIG endonuclease
52812	52882	trnA(tgc)	71	+	216
52919	52990	trnF(gaa)	72	+	36
53038	53121	trnY(gta)	84	+	47
53156	53228	trnM(cat)	73	+	34
53323	53406	trnL(taa)	84	+	94
53410	53480	trnG(tcc)	71	+	3
53508	53578	trnM(cat)	71	+	27
53617	53687	trnE(ttc)	71	+	38
53866	53937	trnT(tgt)	72	+	178
53942	54012	trnI(gat)	71	+	4
54051	54123	trnK(ttt)	73	+	38
54158	56023	nad2	1866	+	34
56026	56424	nad3	399	+	2
56576	56655	trnS(gct)	80	+	151
56697	56770	trnQ(ttg)	74	+	41
56834	56907	trnH(gtg)	74	+	63
58745	65391	nad1	6647	+	1837
58745	58919	exon1	175	+
60782	61015	exon2	234	+
63616	63851	exon3	236	+
65032	65391	exon4	360	+
58920	60781	intron1	1862	+		nad1	unkunwn
61016	63615	intron2	2600	+		nad1	IB
61624	63279	orf551	1656	+				intronic ORFs	GIY-YIG endonuclease
63852	65031	intron3	1180	+		nad1	IB
64235	64552	orf105	318	+				intronic ORFs	GIY-YIG endonuclease
64622	64987	orf121	366	+				intronic ORFs	GIY-YIG endonuclease
66335	67036	nad6	702	+	943
67294	76372	cob	9079	+	257
67294	67575	exon1	282	+
69383	69529	exon2	147	+
70814	70880	exon3	67	+
72747	73070	exon4	324	+
74221	74266	exon5	46	+
76018	76372	exon6	355	+
67576	69382	intron1	1807	+		cob	IB
67576	68913	orf445	1338	+				intronic ORFs	LAGLIDADG homing endonuclease
69530	70813	intron2	1284	+		cob	ID
69530	70354	orf274	825	+				intronic ORFs	LAGLIDADG homing endonuclease
70881	72746	intron3	1866	+		cob	intron IB (5', partial)
70883	71590	orf235	708	+				intronic ORFs	LAGLIDADG homing endonuclease
73071	74220	intron4	1150	+		cob	intron IB (5', partial)
71693	72079	orf128	387	+				intronic ORFs	LAGLIDADG homing endonuclease
74267	76017	intron5	1751	+		cob	intron IB (3', partial)
75507	75995	orf162	489	+				intronic ORFs	LAGLIDADG homing endonuclease
76857	77420	orf187	564	+	484			free-standing ORFs	LAGLIDADG homing endonuclease
77918	80769	rns	2852	+	497
77918	78338	exon1	421	+
79670	80769	exon2	1100	+
78339	79669	intron1	1331	+		rns	intron IC2
78956	79585	orf209	630					intronic ORFs	LAGLIDADG homing endonuclease
81050	81120	trnV(tac)	71	+	280
81154	81238	trnL(tag)	85	+	33
81292	81364	trnR(tcg)	73	+	53
81446	82219	atp6	774	+	81
83263	83652	orf129	390	+	1043			free-standing ORFs	hypothetical protein
83612	84070	orf152-2	459	+	-41			free-standing ORFs	hypothetical protein
85715	85802	trnS(tga)	88	+	1644
85812	85884	trnP(tgg)	73	+	9
86100	88661	rps3	2562	+	215
88733	88954	atp9	222	+	71
					13055

## Sheet: TableS2
Table S2 Local BLAST analysis of the Phallus mitogenomes against themselves
Species	Identitie (%)	Aligned length (bp)	Mismatched bases (bp)	Gaps (bp)	from	to	from	to	evalue
Phallus indusiatus	70.29	1343	311	28	24719	25999	78343	79659	2.18e-164
Phallus indusiatus	73.709	426	61	8	24750	25151	37510	37908	3.46e-73
Phallus indusiatus	72.471	425	64	11	37508	37892	78375	78786	2.49e-62
Phallus indusiatus	71.515	165	27	6	14807	14956	41055	41214	5.15e-14
Phallus echinovolvatus	92.262	168	10	1	9287	9451	10721	10888	1.85e-64
Phallus echinovolvatus	86.207	58	8	0	3440	3497	38541	38598	2.42e-12

## Sheet: TableS3
Table S3 Tandem repeats detected in the mitogenomes of Phallususing the online program Tandem Repeats Finder with default parameters
Species	Indices	Period Size	Copy Number	Consensus Size	Percent Matches	Percent Indels	Score	A	C	G	T	Entropy (0-2)	Repeat motif
Phallus indusiatus	22162--22193	6	5.5	6	96	3	57	84	15	0	0	0.63	AAAACA
Phallus indusiatus	48593--48631	20	1.9	21	89	5	62	33	7	7	51	1.59	TATTTTAAATCTAGCTTATAA
Phallus indusiatus	57278--57317	18	2.2	18	86	8	55	62	0	7	30	1.23	AATATAGATTAAAAATAA
Phallus indusiatus	65982--66013	15	2.1	15	100	0	64	81	18	0	0	0.7	AACAAAAACAAAAAC
Phallus indusiatus	77795--77827	15	2.2	15	94	0	57	51	0	0	48	1	AATTAATAAATTTTA
Phallus indusiatus	87197--87247	22	2.3	23	80	13	61	50	0	7	41	1.31	AAATAATTGGTTAATAATTAATA
Phallus echinovolvatus	3086--3117	5	6.4	5	100	0	64	59	0	18	21	1.38	ATAGA
Phallus echinovolvatus	9156--9216	20	3.2	18	76	19	54	49	1	1	47	1.21	AATTATTAATTTAATAAT
Phallus echinovolvatus	30456--30505	24	2	25	81	11	59	48	2	0	50	1.12	AAAATTATAATTATTAATAAACTTT
Phallus echinovolvatus	35036--35068	7	4.7	7	100	0	66	0	0	12	87	0.53	TTTTTGT
Phallus echinovolvatus	41422--41462	19	2.2	18	91	4	64	29	4	2	63	1.28	TTTAAATTTTTTTTAAAC
Phallus echinovolvatus	41422--41462	18	2.2	19	87	12	59	29	4	2	63	1.28	TTTAAATTTTTTTTTAAAC
Phallus echinovolvatus	46379--46422	22	2	23	82	13	56	43	2	0	54	1.12	TTTTATTTATATAATTAAAAATC

## Sheet: TableS4
TableS4 Comparison of Basidiomycetes mitogenomes.
ID	Mitogenome size	RNA genes			Introns			Conserved PCGs			Free-standing ORFs			Intergenic regions
		No.	length	percentage(%)	No.	length	percentage(%)	No.	length	percentage(%)	No.	length	percentage(%)	length	percentage(%)
Rhizoctonia solani	235849	28	6845	2.90228	32	88324	37.4494	15	14730	6.24552	32	15321	6.49611	110629	46.9067
Pyrrhoderma noxium	163449	29	7342	4.49192	61	62443	38.2034	15	14794	9.05114	46	29541	18.0735	49329	30.1801
Phlebia radiata	156348	30	7640	4.88654	36	57510	36.7833	16	15639	10.0027	6	5551	3.55041	70008	44.777
Porodaedalea pini	144970	28	8474	5.84535	21	25366	17.4974	15	15855	10.9367	61	43254	29.8365	52021	35.884
Agaricus bisporus	137116	37	8514	6.20934	39	63607	46.3892	15	15541	11.3342	9	8544	6.23122	40910	29.8361
Lentinula edodes	121394	28	8988	7.40399	19	29519	24.3167	15	17661	14.5485	18	10212	8.41228	55014	45.3185
Inonotus obliquus	119110	35	7435	6.24213	23	28408	23.8502	15	14244	11.9587	34	25464	21.3786	43559	36.5704
Armillaria borealis	116433	28	9779	8.39882	30	49136	42.2011	15	16059	13.7925	12	6348	5.45206	35111	30.1555
Fomitiporia mediterranea	115036	29	7635	6.63705	28	34228	29.7542	15	14607	12.6978	35	27738	24.1125	30828	26.7986
Taiwanofungus camphoratus	114922	31	6788	5.90661	24	34404	29.9368	15	14148	12.311	20	17895	15.5714	41687	36.2742
Heterobasidion irregulare	114193	29	8039	7.03984	27	38182	33.4364	15	14169	12.4079	17	15599	13.6602	38204	33.4556
Sanghuangporus sanghuang	112060	29	6754	6.02713	39	53212	47.4853	15	14622	13.0484	13	9780	8.72747	27692	24.7118
Hypsizygus marmoreus	102752	29	9534	9.27865	15	22740	22.131	15	15046	14.643	14	9765	9.50346	45667	44.4439
Myochromella boudieri	99774	29	9417	9.43833	22	34472	34.5501	15	15458	15.493	5	3309	3.3165	37118	37.2021
Moniliophthora roreri	93722	29	8139	8.68419	13	16992	18.1302	15	14397	15.3614	22	15045	16.0528	39149	41.7714
Desarmillaria tabescens	93439	28	7401	7.92068	17	29731	31.8186	15	13474	14.4201	9	6795	7.27212	36038	38.5685
Trametes cingulata	91500	27	6184	6.75847	27	38250	41.8033	15	13962	15.259	5	3435	3.7541	29669	32.4251
Phallus indusiatus	89139	26	6481	7.27067	33	52344	58.7218	15	17259	19.3619	3	1413	1.58516	13055	14.6457
Flammulina velutipes	88508	28	9069	10.2465	9	12729	14.3818	15	14675	16.5804	9	13425	15.1681	38610	43.6232
Tricholoma matsutake	76037	28	9391	12.3506	11	14742	19.3879	15	14841	19.5181	4	2874	3.77974	34189	44.9636
Lyophyllum shimeji	73678	28	9031	12.2574	10	10259	13.9241	15	14376	19.5119	8	7785	10.5662	32227	43.7403
Cantharellus appalachiensis	73562	27	7204	9.7931	20	24239	32.9504	15	14436	19.6243	8	6978	9.48588	20705	28.1463
Hericium coralloides	72961	29	6998	9.59143	0	0	0	15	13893	19.0417	20	13557	18.5812	38513	52.7857
Russula abietina	67683	29	6814	10.0675	8	15774	23.3057	15	13908	20.5487	19	16698	24.6709	14489	21.4071
Rhizopogon salebrosus	66704	27	7699	11.542	16	17732	26.5831	15	14022	21.0212	8	6399	9.59313	20852	31.2605
Volvariella volvacea	65668	28	7822	11.9114	6	7149	10.8866	15	14544	22.1478	12	4788	7.29122	31365	47.763
Laccaria amethystina	65156	27	7221	11.0826	7	7880	12.0941	15	14808	22.727	3	2019	3.09872	33228	50.9976
Tricholomella constricta	65087	29	6322	9.71315	3	4668	7.17194	15	15165	23.2996	3	4263	6.5497	34669	53.2656
Serendipita indica	63682	28	6435	10.1049	18	14201	22.2999	15	14358	22.5464	4	2130	3.34474	26558	41.7041
Turbinellus floccosus	62846	26	7269	11.5664	4	6273	9.98154	15	15402	24.5075	1	642	1.02154	33260	52.923
Pleurotus citrinopileatus	60694	26	7850	12.9337	3	4377	7.21159	15	15681	25.8362	6	3522	5.80288	29264	48.2156
Ganoderma lucidum	60635	28	6049	9.97609	13	16987	28.0152	15	14206	23.4287	9	7137	11.7704	16256	26.8096
Macrolepiota fuliginosa	59025	26	7007	11.8712	6	17280	29.2757	15	15234	25.8094	6	3252	5.50953	16252	27.5341
Coniferiporia sulphurascens	58959	27	9048	15.3463	1	755	1.28055	15	14388	24.4034	16	9801	16.6234	24967	42.3464
Schizopora paradoxa	57732	28	7523	13.0309	8	8733	15.1268	15	14316	24.7973	12	10029	17.3716	17131	29.6733
Hygrophorus russula	55769	28	7872	14.1154	3	2839	5.09064	15	14151	25.3743	5	3228	5.78816	27679	49.6315
Lactarius deliciosus	53895	26	6751	12.5262	4	9330	17.3114	15	13935	25.8558	11	9348	17.3448	14531	26.9617
Phallus echinovolvatus	50098	26	6475	12.9247	10	14825	29.592	15	17862	35.6541	2	2028	4.04807	10936	21.8292
Schizophyllum commune	49704	29	7455	14.9988	0	0	0	15	18846	37.9165	4	2607	5.24505	20796	41.8397
Lactifluus hygrophoroides	48541	26	6680	13.7616	4	9567	19.7091	15	13873	28.58	6	4149	8.54741	14272	29.4019
Phellinus lamaoensis	45604	28	7261	15.9218	3	943	2.0678	15	14085	30.8854	13	10167	22.2941	13148	28.8308
Asterophora parasitica	43328	28	8778	20.2594	0	0	0	15	14940	34.4812	4	2328	5.37297	17282	39.8864
Paxillus involutus	39109	27	7972	20.3841	4	2790	7.13391	15	14106	36.0684	3	2946	7.53279	11295	28.8808
Amanita basii	37341	27	7257	19.4344	0	0	0	15	14133	37.8485	1	453	1.21314	15498	41.504

## Sheet: TableS5
Table S5 Species, and GenBank accession number used for phylogenetic analysis in this study
ID	Species	GenBank accession number	Order	Family
Rso	Rhizoctonia solani J.G. Kühn	NC_021436	Cantharellales	Ceratobasidiaceae
Cap	Cantharellus appalachiensis R.H. Petersen	NC_037756		Cantharellaceae
Tfl	Turbinellus floccosus (Schwein.) Earle	NC_045218	Gomphales	Gomphaceae
Pin	Phallus indusiatus Vent.	MT528240	Phallales	Phallaceae
Pec	Phallus echinovolvatus (M. Zang, D.R. Zheng & Z.X. Hu) Kreisel	MT528241
Spa	Schizopora paradoxa (Schrad.) Donk	NC_044679	Hymenochaetales	Hymenochaetaceae
Pno	Pyrrhoderma noxium (Corner) L.W. Zhou & Y.C. Dai	CM008263
Pla	Phellinus lamaoensis (Murrill) Pat.	NC_044677
Ppi	Porodaedalea pini (Brot.) Murrill	NC_044675
Ssa	Sanghuangporus sanghuang (Sheng H. Wu, T. Hatt. & Y.C. Dai) Sheng H. Wu, L.W. Zhou & Y.C. Dai	NC_039931
Iob	Inonotus obliquus (Ach. ex Pers.) Pilát	NC_044740
Fme	Fomitiporia mediterranea M. Fisch.	NC_044676
Csu	Coniferiporia sulphurascens (Pilát) L.W. Zhou & Y.C. Dai	NC_044678
Tca	Taiwanofungus camphoratus (M. Zang & C.H. Su) Sheng H. Wu, Z.H. Yu, Y.C. Dai & C.H. Su	NC_042771	Polyporales	Polyporales incertae sedis
Pra	Phlebia radiata Fr.	NC_020148		Meruliaceae
Tci	Trametes cingulata Berk.	NC_013933		Polyporaceae
Glu	Ganoderma lucidum (Curtis) P. Karst.	NC_021750
Hir	Heterobasidion irregulare Garbelotto & Otrosina	NC_024555	Russulales	Bondarzewiaceae
Rab	Russula abietina Peck	NC_037774		Russulaceae
Lhy	Lactifluus hygrophoroides (Berk. & M.A. Curtis) Kuntze	NC_038206
Lde	Lactarius deliciosus (L.) Gray	NC_038055
Hco	Hericium coralloides (Scop.) Pers.	NC_033903		Hericiaceae
Rsa	Rhizopogon salebrosus A.H. Sm.	NC_042698	Boletales	Rhizopogonaceae
Pin	Paxillus involutus (Batsch) Fr.	NC_045203		Paxillaceae
Hru	Hygrophorus russula (Schaeff.) Kauffman	NC_039589	Agaricales	Hygrophoraceae
Pci	Pleurotus citrinopileatus Singer	NC_036998		Pleurotaceae
Sco	Schizophyllum commune Fr.	NC_003049		Schizophyllaceae
Mro	Moniliophthora roreri (Cif.) H.C. Evans	NC_015400		Marasmiaceae
Led	Lentinula edodes (Berk.) Pegler	NC_018365		Omphalotaceae
Fve	Flammulina velutipes (Curtis) Singer	NC_021373		Physalacriaceae
Dta	Desarmillaria tabescens (Scop.) R.A. Koch & Aime	NC_042769		Agaricales incertae sedis
Abo	Armillaria borealis Marxm. & Korhonen	NC_042230		Physalacriaceae
Tma	Tricholoma matsutake (S. Ito & S. Imai) Singer	NC_028135		Tricholomataceae
Hma	Hypsizygus marmoreus (Peck) H.E. Bigelow	NC_042219		Lyophyllaceae
Mbo	Myochromella boudieri (Kühner & Romagn.) V. Hofst.	NC_039441
Lsh	Lyophyllum shimeji (Kawam.) Hongo	NC_038224
Tco	Tricholomella constricta (Fr.) Zerova	NC_039443
Apa	Asterophora parasitica (Bull. ex Pers.) Singer	NC_039439
Vvo	Volvariella volvacea (Bull.) Singer	NC_044971		Pluteaceae
Aba	Amanita basii Guzmán & Ram.-Guill.	NC_045195		Amanitaceae
Lam	Laccaria amethystina Cooke	NC_042772		Hydnangiaceae
Mfu	Macrolepiota fuliginosa (Barla) Bon	NC_045202		Agaricaceae
Abi	Agaricus bisporus (J.E. Lange) Imbach	CM017010
Sin	Serendipita indica (Sav. Verma, Aj. Varma, Rexer, G. Kost & P. Franken) M. Weiß, Waller, A. Zuccaro & Selosse	FQ859090	Sebacinales	Serendipitaceae
